# Supplementary material for: COVID-19 Vaccination: Sociopolitical and Economic Impact in the United States
Source: Epidemiologia (Basel). 2022 Nov 8;3(4):502–17. doi: 10.3390/epidemiologia3040038 (PMC9680412; doi:10.3390/epidemiologia3040038)
Supplement: Supplementary file 1 [file epidemiologia-03-00038-s001.zip]

Archive with 1 entries (1 files):
- epidemiologia-1962972-supplementary.pdf
